# Supplementary material for: The complete mitochondrial genome of Ogmocotyle ailuri: gene content, composition and rearrangement and phylogenetic implications
Source: Parasitology. 2023 Apr 13;150(8):661–71. doi: 10.1017/S0031182023000379 (PMC10410389; doi:10.1017/S0031182023000379)
Supplement: Supplementary file 1 [file S0031182023000379sup.zip]

Archive with 5 entries (5 files):
- S0031182023000379sup001.pptx
- S0031182023000379sup002.pptx
- S0031182023000379sup003.docx
- S0031182023000379sup004.docx
- S0031182023000379sup005.db
